# Supplementary material for: Human RAD51 paralogue SWSAP1 fosters RAD51 filament by regulating the anti-recombinase FIGNL1 AAA+ ATPase
Source: Nat Commun. 2019 Mar 29;10:1407. doi: 10.1038/s41467-019-09190-1 (PMC6440994; doi:10.1038/s41467-019-09190-1)
Supplement: Supplementary file 4 — Source Data [file 41467_2019_9190_MOESM4_ESM.xlsx]

## Sheet: Fig. 1f
Fig. 1f						two-way ANOVA with Tukey's multiple comparisons test
	siRNA	Plasmid	CPT	% cells with >10 RAD51 foci		siRNA	Plasmid	CPT		siRNA	Plasmid	CPT		p-value				siRNA	Plasmid	CPT	Exp1	Exp2	Exp3
	Control	-	-	12.2 ± 2.415, n=3		Control	-	-	vs	Control	-	+		<0.0001				Control	-	-	14.876	10.2326	11.4035
	Control	-	+	88.1 ± 1.564, n=3		Control	-	-	vs	SWSAP1	-	-		0.1703				Control	-	+	89.5706	86.4706	88.3871
	SWSAP1	-	-	6.1 ± 1.085, n=3		Control	-	-	vs	SWSAP1	-	+		<0.0001				SWSAP1	-	-	6.15385	7.14286	4.97512
	SWSAP1	-	+	32.6 ± 3.078, n=3		Control	-	-	vs	SWSAP1	WT	-		0.9412				SWSAP1	-	+	31.25	36.0656	30.3371
	SWSAP1	WT	-	9.7 ± 3.716, n=3		Control	-	-	vs	SWSAP1	WT	+		<0.0001				SWSAP1	WT	-	13.615	9.26829	6.2201
	SWSAP1	WT	+	77.7 ± 4.426, n=3		Control	-	-	vs	SWSAP1	EE	-		0.9763				SWSAP1	WT	+	80.5369	72.561	79.8742
	SWSAP1	EE	-	10.1 ± 1.377, n=3		Control	-	-	vs	SWSAP1	EE	+		<0.0001				SWSAP1	EE	-	10.9195	10.8696	8.51064
	SWSAP1	EE	+	30.5 ± 1.861, n=3		Control	-	+	vs	SWSAP1	-	-		<0.0001				SWSAP1	EE	+	28.8235	32.4841	30.0654
						Control	-	+	vs	SWSAP1	-	+		<0.0001
						Control	-	+	vs	SWSAP1	WT	-		<0.0001
						Control	-	+	vs	SWSAP1	WT	+		0.0039
						Control	-	+	vs	SWSAP1	EE	-		<0.0001
						Control	-	+	vs	SWSAP1	EE	+		<0.0001
						SWSAP1	-	+	vs	SWSAP1	-	+		<0.0001
						SWSAP1	-	-	vs	SWSAP1	WT	-		0.7181
						SWSAP1	-	+	vs	SWSAP1	WT	+		<0.0001
						SWSAP1	-	-	vs	SWSAP1	EE	-		0.6118
						SWSAP1	-	+	vs	SWSAP1	EE	+		<0.0001
						SWSAP1	-	-	vs	SWSAP1	WT	-		<0.0001
						SWSAP1	-	+	vs	SWSAP1	WT	+		<0.0001
						SWSAP1	-	-	vs	SWSAP1	EE	-		<0.0001
						SWSAP1	-	+	vs	SWSAP1	EE	+		0.9748
						SWSAP1	WT	+	vs	SWSAP1	WT	+		<0.0001
						SWSAP1	WT	-	vs	SWSAP1	EE	-		>0.9999
						SWSAP1	WT	+	vs	SWSAP1	EE	+		<0.0001
						SWSAP1	WT	-	vs	SWSAP1	EE	-		<0.0001
						SWSAP1	WT	+	vs	SWSAP1	EE	+		<0.0001
						SWSAP1	EE	-	vs	SWSAP1	EE	+		<0.0001

## Sheet: Fig. 2g
Fig. 2g						two-way ANOVA with Tukey's multiple comparisons test
	siRNA	Plasmid	CPT	% cells with >10 RAD51 foci		siRNA	Plasmid	CPT		siRNA	Plasmid	CPT		p-value				siRNA	Plasmid	CPT	Exp1	Exp2	Exp3
	Control	-	-	4.1 ± 1.133, m=3		Control	-	-	vs	Control	-	+		<0.0001				Control	-	-	3.76176	5.3719	3.18627
	Control	-	+	75.4 ± 6.615, n=3		Control	-	-	vs	SWSAP1	-	-		0.9998				Control	-	+	76.2658	68.4375	81.5884
	SWSAP1	-	-	1.8 ± 0.476, n=3		Control	-	-	vs	SWSAP1	-	+		<0.0001				SWSAP1	-	-	1.75	1.39665	2.33918
	SWSAP1	-	+	32.7 ± 8.838, n=3		Control	-	-	vs	SWSAP1	WT	-		>0.9999				SWSAP1	-	+	29.5238	42.73	25.9516
	SWSAP1	WT	-	2.1 ± 1.237, n=3		Control	-	-	vs	SWSAP1	WT	+		<0.0001				SWSAP1	WT	-	2.79503	0.668896	2.82686
	SWSAP1	WT	+	73.9 ± 4.439, n=3		Control	-	-	vs	SWSAP1	K221R	-		0.9998				SWSAP1	WT	+	69.4064	74.0741	78.2805
	SWSAP1	K221R	-	1.9 ± 1.419, n=3		Control	-	-	vs	SWSAP1	K221R	+		<0.0001				SWSAP1	K221R	-	1.72911	0.597015	3.41615
	SWSAP1	K221R	+	34.0 ± 6.894, n=3		Control	-	-	vs	SWSAP1+FIGNL1	K221R	-		>0.9999				SWSAP1	K221R	+	27.7154	32.9457	41.3793
	SWSAP1+FIGNL1	K225R	-	2.2 ± 0.130, n=3		Control	-	-	vs	SWSAP1+FIGNL1	K221R	+		<0.0001				SWSAP1+FIGNL1	K225R	-	2.18978	2.04778	2.30769
	SWSAP1+FIGNL1	K226R	+	66.2 ± 5.173, n=3		Control	-	+	vs	SWSAP1	-	-		<0.0001				SWSAP1+FIGNL1	K226R	+	62.9464	63.5628	72.1992
						Control	-	+	vs	SWSAP1	-	+		<0.0001
						Control	-	+	vs	SWSAP1	WT	-		<0.0001
						Control	-	+	vs	SWSAP1	WT	+		>0.9999
						Control	-	+	vs	SWSAP1	K221R	-		<0.0001
						Control	-	+	vs	SWSAP1	K221R	+		<0.0001
						Control	-	+	vs	SWSAP1+FIGNL1	K221R	-		<0.0001
						Control	-	+	vs	SWSAP1+FIGNL1	K221R	+		0.3774
						SWSAP1	-	-	vs	SWSAP1	-	+		<0.0001
						SWSAP1	-	-	vs	SWSAP1	WT	-		>0.9999
						SWSAP1	-	-	vs	SWSAP1	WT	+		<0.0001
						SWSAP1	-	-	vs	SWSAP1	K221R	-		>0.9999
						SWSAP1	-	-	vs	SWSAP1	K221R	+		<0.0001
						SWSAP1	-	-	vs	SWSAP1+FIGNL1	K221R	-		>0.9999
						SWSAP1	-	-	vs	SWSAP1+FIGNL1	K221R	+		<0.0001
						SWSAP1	-	+	vs	SWSAP1	WT	-		<0.0001
						SWSAP1	-	+	vs	SWSAP1	WT	+		<0.0001
						SWSAP1	-	+	vs	SWSAP1	K221R	-		<0.0001
						SWSAP1	-	+	vs	SWSAP1	K221R	+		>0.9999
						SWSAP1	-	+	vs	SWSAP1+FIGNL1	K221R	-		<0.0001
						SWSAP1	-	+	vs	SWSAP1+FIGNL1	K221R	+		<0.0001
						SWSAP1	WT	-	vs	SWSAP1	WT	+		<0.0001
						SWSAP1	WT	-	vs	SWSAP1	K221R	-		>0.9999
						SWSAP1	WT	-	vs	SWSAP1	K221R	+		<0.0001
						SWSAP1	WT	-	vs	SWSAP1+FIGNL1	K221R	-		>0.9999
						SWSAP1	WT	-	vs	SWSAP1+FIGNL1	K221R	+		<0.0001
						SWSAP1	WT	+	vs	SWSAP1	K221R	-		<0.0001
						SWSAP1	WT	+	vs	SWSAP1	K221R	+		<0.0001
						SWSAP1	WT	+	vs	SWSAP1+FIGNL1	K221R	-		<0.0001
						SWSAP1	WT	+	vs	SWSAP1+FIGNL1	K221R	+		0.6071
						SWSAP1	K221R	-	vs	SWSAP1	K221R	+		<0.0001
						SWSAP1	K222R	-	vs	SWSAP1+FIGNL1	K221R	-		>0.9999
						SWSAP1	K223R	-	vs	SWSAP1+FIGNL1	K221R	+		<0.0001
						SWSAP1	K224R	+	vs	SWSAP1+FIGNL1	K221R	-		<0.0001
						SWSAP1	K225R	+	vs	SWSAP1+FIGNL1	K221R	+		<0.0001
						SWSAP1+FIGNL1	K226R	-	vs	SWSAP1+FIGNL1	K221R	+		<0.0001

## Sheet: Fig. 3b
Fig. 3b left					two-way ANOVA with Tukey's multiple comparisons test
	siRNA	CPT	% cells with >10 RAD51 foci		siRNA	CPT		siRNA	CPT		p-value				siRNA	CPT	Exp1	Exp2	Exp3
	Control	-	6.2 ± 2.794, n=3		Control	-	vs	Control	+		<0.0001				Control	-	4.30464	9.375	4.8048
	Control	+	78.7 ± 1.105, n=3		Control	-	vs	SWSAP1	-		>0.9999				Control	+	78.7234	79.8611	77.6515
	SWSAP1	-	6.1 ± 0.767, n=3		Control	-	vs	SWSAP1	+		<0.0001				SWSAP1	-	5.96206	5.37634	6.89655
	SWSAP1	+	37.2 ± 4.588, n=3		Control	-	vs	FIGNL1	-		0.9998				SWSAP1	+	40.6504	38.8664	31.9635
	FIGNL1	-	8.2 ± 1.099, n=3		Control	-	vs	FIGNL1	+		<0.0001				FIGNL1	-	7.17949	8.19209	9.375
	FIGNL1	+	79.9 ± 2.955, n=3		Control	-	vs	SWSAP1+FIGNL1	-		>0.9999				FIGNL1	+	83.2579	77.5862	78.9831
	SWSAP1+FIGNL1	-	7.1 ± 3.736, n=3		Control	-	vs	SWSAP1+FIGNL1	+		<0.0001				SWSAP1+FIGNL1	-	8.57143	2.89855	9.94764
	SWSAP1+FIGNL1	+	80.5 ± 5.806, n=3		Control	-	vs	BLM	-		0.9981				SWSAP1+FIGNL1	+	76.7677	87.1901	77.5439
	BLM	-	8.8 ± 1.703, n=3		Control	-	vs	BLM	+		<0.0001				BLM	-	8.98876	7.04961	10.4439
	BLM	+	76.1 ± 7.123, n=3		Control	-	vs	SWSAP1+BLM	-		>0.9999				BLM	+	80	80.4651	67.9012
	SWSAP1+BLM	-	5.3 ± 2.741, n=3		Control	-	vs	SWSAP1+BLM	+		<0.0001				SWSAP1+BLM	-	7.44337	2.20126	6.21118
	SWSAP1+BLM	+	39.7 ± 0.688, n=3		Control	+	vs	SWSAP1	-		<0.0001				SWSAP1+BLM	+	40.4762	39.6624	39.1089
					Control	+	vs	SWSAP1	+		<0.0001
					Control	+	vs	FIGNL1	-		<0.0001
					Control	+	vs	FIGNL1	+		>0.9999
					Control	+	vs	SWSAP1+FIGNL1	-		<0.0001
					Control	+	vs	SWSAP1+FIGNL1	+		>0.9999
					Control	+	vs	BLM	-		<0.0001
					Control	+	vs	BLM	+		0.9983
					Control	+	vs	SWSAP1+BLM	-		<0.0001
					Control	+	vs	SWSAP1+BLM	+		<0.0001
					SWSAP1	-	vs	SWSAP1	+		<0.0001
					SWSAP1	-	vs	FIGNL1	-		0.9997
					SWSAP1	-	vs	FIGNL1	+		<0.0001
					SWSAP1	-	vs	SWSAP1+FIGNL1	-		>0.9999
					SWSAP1	-	vs	SWSAP1+FIGNL1	+		<0.0001
					SWSAP1	-	vs	BLM	-		0.9975
					SWSAP1	-	vs	BLM	+		<0.0001
					SWSAP1	-	vs	SWSAP1+BLM	-		>0.9999
					SWSAP1	-	vs	SWSAP1+BLM	+		<0.0001
					SWSAP1	+	vs	FIGNL1	-		<0.0001
					SWSAP1	+	vs	FIGNL1	+		<0.0001
					SWSAP1	+	vs	SWSAP1+FIGNL1	-		<0.0001
					SWSAP1	+	vs	SWSAP1+FIGNL1	+		<0.0001
					SWSAP1	+	vs	BLM	-		<0.0001
					SWSAP1	+	vs	BLM	+		<0.0001
					SWSAP1	+	vs	SWSAP1+BLM	-		<0.0001
					SWSAP1	+	vs	SWSAP1+BLM	+		0.9985
					FIGNL1	-	vs	FIGNL1	+		<0.0001
					FIGNL1	-	vs	SWSAP1+FIGNL1	-		>0.9999
					FIGNL1	-	vs	SWSAP1+FIGNL1	+		<0.0001
					FIGNL1	-	vs	BLM	-		>0.9999
					FIGNL1	-	vs	BLM	+		<0.0001
					FIGNL1	-	vs	SWSAP1+BLM	-		0.9953
					FIGNL1	-	vs	SWSAP1+BLM	+		<0.0001
					FIGNL1	+	vs	SWSAP1+FIGNL1	-		<0.0001
					FIGNL1	+	vs	SWSAP1+FIGNL1	+		>0.9999
					FIGNL1	+	vs	BLM	-		<0.0001
					FIGNL1	+	vs	BLM	+		0.9673
					FIGNL1	+	vs	SWSAP1+BLM	-		<0.0001
					FIGNL1	+	vs	SWSAP1+BLM	+		<0.0001
					SWSAP1+FIGNL1	-	vs	SWSAP1+FIGNL1	+		<0.0001
					SWSAP1+FIGNL1	-	vs	BLM	-		>0.9999
					SWSAP1+FIGNL1	-	vs	BLM	+		<0.0001
					SWSAP1+FIGNL1	-	vs	SWSAP1+BLM	-		>0.9999
					SWSAP1+FIGNL1	-	vs	SWSAP1+BLM	+		<0.0001
					SWSAP1+FIGNL1	+	vs	BLM	-		<0.0001
					SWSAP1+FIGNL1	+	vs	BLM	+		0.9213
					SWSAP1+FIGNL1	+	vs	SWSAP1+BLM	-		<0.0001
					SWSAP1+FIGNL1	+	vs	SWSAP1+BLM	+		<0.0001
					BLM	-	vs	BLM	+		<0.0001
					BLM	-	vs	SWSAP1+BLM	-		0.9809
					BLM	-	vs	SWSAP1+BLM	+		<0.0001
					BLM	+	vs	SWSAP1+BLM	-		<0.0001
					BLM	+	vs	SWSAP1+BLM	+		<0.0001
					SWSAP1+BLM	-	vs	SWSAP1+BLM	+		<0.0001
Fig. 3b right					two-way ANOVA with Tukey's multiple comparisons test
	siRNA	CPT	% cells with >10 RAD51 foci		siRNA	CPT		siRNA	CPT		p-value				siRNA	CPT	Exp1	Exp2	Exp3
	Control	-	7.5 ± 2.301, n=3		Control	-	vs	Control	+		<0.0001				Control	-	10.101	5.6391	6.89655
	Control	+	83.0 ± 3.011, n=3		Control	-	vs	SWSAP1	-		>0.9999				Control	+	86.3469	80.5243	82.1012
	SWSAP1	-	9.3 ± 1.066, n=3		Control	-	vs	SWSAP1	+		<0.0001				SWSAP1	-	8.9701	10.5442	8.51064
	SWSAP1	+	39.5 ± 6.199, n=3		Control	-	vs	PARI	-		>0.9999				SWSAP1	+	35.1852	46.5753	36.6379
	PARI	-	8.5 ± 1.849, n=3		Control	-	vs	PARI	+		<0.0001				PARI	-	6.42673	10.0271	8.95522
	PARI	+	74.6 ± 4.185, n=3		Control	-	vs	SWSAP1+PARI	-		0.9552				PARI	+	70	78.1362	75.7692
	SWSAP1+PARI	-	2.8 ± 1.253, n=3		Control	-	vs	SWSAP1+PARI	+		<0.0001				SWSAP1+PARI	-	4.10557	1.60256	2.7439
	SWSAP1+PARI	+	30.9 ± 7.671, n=3		Control	-	vs	RTEL1	-		0.8443				SWSAP1+PARI	+	36.7273	33.6806	22.1818
	RTEL1	-	13.4 ± 3.051, n=3		Control	-	vs	RTEL1	+		<0.0001				RTEL1	-	14.5985	15.6584	9.92366
	RTEL1	+	76.7 ± 0.724, n=3		Control	-	vs	SWSAP1+RTEL1	-		>0.9999				RTEL1	+	76.9547	75.8475	77.2093
	SWSAP1+RTEL1	-	5.4 ± 0.722, n=3		Control	-	vs	SWSAP1+RTEL1	+		<0.0001				SWSAP1+RTEL1	-	5.84192	4.54546	5.74324
	SWSAP1+RTEL1	+	37.8 ± 7.966, n=3		Control	+	vs	SWSAP1	-		<0.0001				SWSAP1+RTEL1	+	46.332	36.5854	30.5439
					Control	+	vs	SWSAP1	+		<0.0001
					Control	+	vs	PARI	-		<0.0001
					Control	+	vs	PARI	+		0.4121
					Control	+	vs	SWSAP1+PARI	-		<0.0001
					Control	+	vs	SWSAP1+PARI	+		<0.0001
					Control	+	vs	RTEL1	-		<0.0001
					Control	+	vs	RTEL1	+		0.774
					Control	+	vs	SWSAP1+RTEL1	-		<0.0001
					Control	+	vs	SWSAP1+RTEL1	+		<0.0001
					SWSAP1	-	vs	SWSAP1	+		<0.0001
					SWSAP1	-	vs	PARI	-		>0.9999
					SWSAP1	-	vs	PARI	+		<0.0001
					SWSAP1	-	vs	SWSAP1+PARI	-		0.7402
					SWSAP1	-	vs	SWSAP1+PARI	+		<0.0001
					SWSAP1	-	vs	RTEL1	-		0.9849
					SWSAP1	-	vs	RTEL1	+		<0.0001
					SWSAP1	-	vs	SWSAP1+RTEL1	-		0.9872
					SWSAP1	-	vs	SWSAP1+RTEL1	+		<0.0001
					SWSAP1	+	vs	PARI	-		<0.0001
					SWSAP1	+	vs	PARI	+		<0.0001
					SWSAP1	+	vs	SWSAP1+PARI	-		<0.0001
					SWSAP1	+	vs	SWSAP1+PARI	+		0.3718
					SWSAP1	+	vs	RTEL1	-		<0.0001
					SWSAP1	+	vs	RTEL1	+		<0.0001
					SWSAP1	+	vs	SWSAP1+RTEL1	-		<0.0001
					SWSAP1	+	vs	SWSAP1+RTEL1	+		>0.9999
					PARI	-	vs	PARI	+		<0.0001
					PARI	-	vs	SWSAP1+PARI	-		0.8696
					PARI	-	vs	SWSAP1+PARI	+		<0.0001
					PARI	-	vs	RTEL1	-		0.9418
					PARI	-	vs	RTEL1	+		<0.0001
					PARI	-	vs	SWSAP1+RTEL1	-		0.9983
					PARI	-	vs	SWSAP1+RTEL1	+		<0.0001
					PARI	+	vs	SWSAP1+PARI	-		<0.0001
					PARI	+	vs	SWSAP1+PARI	+		<0.0001
					PARI	+	vs	RTEL1	-		<0.0001
					PARI	+	vs	RTEL1	+		>0.9999
					PARI	+	vs	SWSAP1+RTEL1	-		<0.0001
					PARI	+	vs	SWSAP1+RTEL1	+		<0.0001
					SWSAP1+PARI	-	vs	SWSAP1+PARI	+		<0.0001
					SWSAP1+PARI	-	vs	RTEL1	-		0.1393
					SWSAP1+PARI	-	vs	RTEL1	+		<0.0001
					SWSAP1+PARI	-	vs	SWSAP1+RTEL1	-		0.9997
					SWSAP1+PARI	-	vs	SWSAP1+RTEL1	+		<0.0001
					SWSAP1+PARI	+	vs	RTEL1	-		0.0015
					SWSAP1+PARI	+	vs	RTEL1	+		<0.0001
					SWSAP1+PARI	+	vs	SWSAP1+RTEL1	-		<0.0001
					SWSAP1+PARI	+	vs	SWSAP1+RTEL1	+		0.664
					RTEL1	-	vs	RTEL1	+		<0.0001
					RTEL1	-	vs	SWSAP1+RTEL1	-		0.4704
					RTEL1	-	vs	SWSAP1+RTEL1	+		<0.0001
					RTEL1	+	vs	SWSAP1+RTEL1	-		<0.0001
					RTEL1	+	vs	SWSAP1+RTEL1	+		<0.0001
					SWSAP1+RTEL1	-	vs	SWSAP1+RTEL1	+		<0.0001

## Sheet: Fig. 3c
Fig. 3c					two-way ANOVA with Tukey's multiple comparisons test
	siRNA	CPT	% cells with >10 RAD51 foci		siRNA	CPT		siRNA	CPT		p-value				siRNA	CPT	Exp1	Exp2	Exp3
	Control	-	8.8 ± 1.471, n=3		Control	-	vs	Control	+		<0.0001				Control	-	7.38636	10.3261	8.76289
	Control	+	85.8 ± 5.038, n=3		Control	-	vs	RAD51C	-		0.9918				Control	+	80	88.8889	88.5542
	RAD51C	-	6.3 ± 3.769, n=3		Control	-	vs	RAD51C	+		<0.0001				RAD51C	-	2.42424	9.95671	6.42202
	RAD51C	+	50.6 ± 5.473, n=3		Control	-	vs	FIGNL1	-		>0.9999				RAD51C	+	44.3182	53.75	53.8462
	FIGNL1	-	8.2 ± 4.359, n=3		Control	-	vs	FIGNL1	+		<0.0001				FIGNL1	-	3.18182	10.7843	10.6796
	FIGNL1	+	87.7 ± 5.663, n=3		Control	-	vs	RAD51C+FIGNL1	-		0.9753				FIGNL1	+	82.4324	87.0748	93.7008
	RAD51C+FIGNL1	-	5.7 ± 1.858, n=3		Control	-	vs	RAD51C+FIGNL1	+		<0.0001				RAD51C+FIGNL1	-	3.72671	6.01504	7.40741
	RAD51C+FIGNL1	+	56.4 ± 1.395, n=3		Control	+	vs	RAD51C	-		<0.0001				RAD51C+FIGNL1	+	57.9487	55.7576	55.3571
					Control	+	vs	RAD51C	+		<0.0001
					Control	+	vs	FIGNL1	-		<0.0001
					Control	+	vs	FIGNL1	+		0.9986
					Control	+	vs	RAD51C+FIGNL1	-		<0.0001
					Control	+	vs	RAD51C+FIGNL1	+		<0.0001
					RAD51C	-	vs	RAD51C	+		<0.0001
					RAD51C	-	vs	FIGNL1	-		0.9984
					RAD51C	-	vs	FIGNL1	+		<0.0001
					RAD51C	-	vs	RAD51C+FIGNL1	-		>0.9999
					RAD51C	-	vs	RAD51C+FIGNL1	+		<0.0001
					RAD51C	+	vs	FIGNL1	-		<0.0001
					RAD51C	+	vs	FIGNL1	+		<0.0001
					RAD51C	+	vs	RAD51C+FIGNL1	-		<0.0001
					RAD51C	+	vs	RAD51C+FIGNL1	+		0.6589
					FIGNL1	-	vs	FIGNL1	+		<0.0001
					FIGNL1	-	vs	RAD51C+FIGNL1	-		0.9928
					FIGNL1	-	vs	RAD51C+FIGNL1	+		<0.0001
					FIGNL1	+	vs	RAD51C+FIGNL1	-		<0.0001
					FIGNL1	+	vs	RAD51C+FIGNL1	+		<0.0001
					RAD51C+FIGNL1	-	vs	RAD51C+FIGNL1	+		<0.0001

## Sheet: Fig. 3e
Fig. 3e				one-way ANOVA with Tukey's multiple comparisons test
	siRNA	% Fragmentation / chromosome		siRNA	vs	siRNA		p-value			Metaphase	Control	SWSAP1	FIGNL1	SWSAP1+FIGNL1
	Control	7.5 ± 2.132, n=20		Control	vs	SWSAP1		0.0002			1	7.69231	6.55738	3.125	6.77966
	SWSAP1	10.1 ± 1.803, n=20		Control	vs	FIGNL1		0.0274			2	9.52381	9.09091	7.8125	6.15385
	FIGNL1	5.8 ± 1.976, n=22		Control	vs	SWSAP1+FIGNL1		0.0045			3	9.375	9.67742	6.55738	4.61538
	SWSAP1+FIGNL1	5.4 ± 1.896, n=20		SWSAP1	vs	FIGNL1		<0.0001			4	6.55738	12	7.57576	3.07692
				SWSAP1	vs	SWSAP1+FIGNL1		<0.0001			5	1.5873	12.069	10.9375	2.98507
				FIGNL1	vs	SWSAP1+FIGNL1		0.9121			6	8.95522	7.93651	3.22581	5.97015
											7	7.69231	13.5593	3.1746	6.45161
											8	4.6875	11.6667	6.15385	3.0303
											9	3.33333	10.9375	4.6875	7.8125
											10	8.19672	9.52381	4.54545	4.54545
											11	8.19672	8.77193	4.6875	4.41176
											12	8.77193	11.1111	8.06452	3.1746
											13	7.04225	7.69231	7.57576	3.1746
											14	6.15385	7.69231	4.83871	4.61538
											15	9.23077	10.7692	4.6875	6.15385
											16	6.89655	9.52381	7.01754	6.25
											17	7.8125	11.4754	4.7619	3.38983
											18	9.83607	11.6667	6.66667	8.95522
											19	8.33333	9.67742	4.41176	7.93651
											20	9.83607	10.9375	6.45161	4.83871
											21	6.89655		3.22581	8.19672
											22			6.34921

## Sheet: Fig. 4b
Fig. 4b							two-way ANOVA with Tukey's multiple comparisons test
	FIGNL1	Fraction	% RAD51				FIGNL1	Fraction		FIGNL1	Fraction			p-value				FIGNL1	Fraction	Exp1	Exp2	Exp3
	-	Supernatant	1.0 ± 0.415, n=3				-	Supernatant	vs	-	ssDNA-bound			<0.0001				-	Supernatant	0.815977	1.48447	0.723322
	0.1µM	Supernatant	21.0 ± 6.499, n=3				-	Supernatant	vs	0.1µM	Supernatant			0.0079				0.1µM	Supernatant	13.7256	23.1893	26.1726
	0.25µM	Supernatant	25.2 ± 6.467, n=3				-	Supernatant	vs	0.1µM	ssDNA-bound			<0.0001				0.25µM	Supernatant	21.6587	21.3726	32.7147
	0.5µM	Supernatant	31.2 ± 6.211, n=3				-	Supernatant	vs	0.25µM	Supernatant			0.0013				0.5µM	Supernatant	24.9693	31.1502	37.3913
	-	ssDNA-bound	99.0 ± 0.415, n=3				-	Supernatant	vs	0.25µM	ssDNA-bound			<0.0001				-	ssDNA-bound	99.184	98.5155	99.2767
	0.1µM	ssDNA-bound	78.9 ± 6.527, n=3				-	Supernatant	vs	0.5µM	Supernatant			0.0001				0.1µM	ssDNA-bound	86.2744	76.6423	73.8274
	0.25µM	ssDNA-bound	74.8 ± 6.467, n=3				-	Supernatant	vs	0.5µM	ssDNA-bound			<0.0001				0.25µM	ssDNA-bound	78.3413	78.6274	67.2853
	0.5µM	ssDNA-bound	68.8 ± 6.211, n=3				-	ssDNA-bound	vs	0.1µM	Supernatant			<0.0001				0.5µM	ssDNA-bound	75.0307	68.8498	62.6087
							-	ssDNA-bound	vs	0.1µM	ssDNA-bound			0.0077
							-	ssDNA-bound	vs	0.25µM	Supernatant			<0.0001
							-	ssDNA-bound	vs	0.25µM	ssDNA-bound			0.0013
							-	ssDNA-bound	vs	0.5µM	Supernatant			<0.0001
							-	ssDNA-bound	vs	0.5µM	ssDNA-bound			0.0001
							0.1µM	Supernatant	vs	0.1µM	ssDNA-bound			<0.0001
							0.1µM	Supernatant	vs	0.25µM	Supernatant			0.9779
							0.1µM	Supernatant	vs	0.25µM	ssDNA-bound			<0.0001
							0.1µM	Supernatant	vs	0.5µM	Supernatant			0.3798
							0.1µM	Supernatant	vs	0.5µM	ssDNA-bound			<0.0001
							0.1µM	ssDNA-bound	vs	0.25µM	Supernatant			<0.0001
							0.1µM	ssDNA-bound	vs	0.25µM	ssDNA-bound			0.9795
							0.1µM	ssDNA-bound	vs	0.5µM	Supernatant			<0.0001
							0.1µM	ssDNA-bound	vs	0.5µM	ssDNA-bound			0.3861
							0.25µM	Supernatant	vs	0.25µM	ssDNA-bound			<0.0001
							0.25µM	Supernatant	vs	0.5µM	Supernatant			0.8831
							0.25µM	Supernatant	vs	0.5µM	ssDNA-bound			<0.0001
							0.25µM	ssDNA-bound	vs	0.5µM	Supernatant			<0.0001
							0.25µM	ssDNA-bound	vs	0.5µM	ssDNA-bound			0.8831
							0.5µM	Supernatant	vs	0.5µM	ssDNA-bound			<0.0001

## Sheet: Fig. 4c
Fig. 4c							two-way ANOVA with Tukey's multiple comparisons test
	FIGNL1	Fraction	% RAD51				FIGNL1	Fraction		FIGNL1	Fraction			p-value				FIGNL1	Fraction	Exp1	Exp2	Exp3
	-	Supernatant	1.7 ± 0.711, n=3				-	Supernatant	vs	-	ssDNA-bound			<0.0001				-	Supernatant	2.40161	1.7337	0.980155
	WT	Supernatant	24.1 ± 6.275, n=3				-	Supernatant	vs	WT	Supernatant			0.0002				WT	Supernatant	26.9839	16.8681	28.3587
	EE	Supernatant	7.6 ± 5.981, n=3				-	Supernatant	vs	WT	ssDNA-bound			<0.0001				EE	Supernatant	13.3433	1.41287	8.13538
	KR	Supernatant	36.6 ± 1.115, n=3				-	Supernatant	vs	EE	Supernatant			0.7133				KR	Supernatant	37.293	35.3515	37.2731
	-	ssDNA-bound	98.3 ± 0.711, n=3				-	Supernatant	vs	EE	ssDNA-bound			<0.0001				-	ssDNA-bound	97.5984	98.2663	99.0198
	WT	ssDNA-bound	75.9 ± 6.275, n=3				-	Supernatant	vs	KR	Supernatant			<0.0001				WT	ssDNA-bound	73.0161	83.1319	71.6413
	EE	ssDNA-bound	92.4 ± 5.981, n=3				-	Supernatant	vs	KR	ssDNA-bound			<0.0001				EE	ssDNA-bound	86.6567	98.5871	91.8646
	KR	ssDNA-bound	63.4 ± 1.115, n=3				-	ssDNA-bound	vs	WT	Supernatant			<0.0001				KR	ssDNA-bound	62.707	64.6485	62.7269
							-	ssDNA-bound	vs	WT	ssDNA-bound			0.0002
							-	ssDNA-bound	vs	EE	Supernatant			<0.0001
							-	ssDNA-bound	vs	EE	ssDNA-bound			0.7133
							-	ssDNA-bound	vs	KR	Supernatant			<0.0001
							-	ssDNA-bound	vs	KR	ssDNA-bound			<0.0001
							WT	Supernatant	vs	WT	ssDNA-bound			<0.0001
							WT	Supernatant	vs	EE	Supernatant			0.0056
							WT	Supernatant	vs	EE	ssDNA-bound			<0.0001
							WT	Supernatant	vs	KR	Supernatant			0.0456
							WT	Supernatant	vs	KR	ssDNA-bound			<0.0001
							WT	ssDNA-bound	vs	EE	Supernatant			<0.0001
							WT	ssDNA-bound	vs	EE	ssDNA-bound			0.0056
							WT	ssDNA-bound	vs	KR	Supernatant			<0.0001
							WT	ssDNA-bound	vs	KR	ssDNA-bound			0.0456
							EE	Supernatant	vs	EE	ssDNA-bound			<0.0001
							EE	Supernatant	vs	KR	Supernatant			<0.0001
							EE	Supernatant	vs	KR	ssDNA-bound			<0.0001
							EE	ssDNA-bound	vs	KR	Supernatant			<0.0001
							EE	ssDNA-bound	vs	KR	ssDNA-bound			<0.0001
							KR	Supernatant	vs	KR	ssDNA-bound			<0.0001

## Sheet: Fig. 4d
Fig. 4d						two-way ANOVA with Tukey's multiple comparisons test
	FIGNL1	SWSAP1	Fraction	% RAD51		FIGNL1	SWSAP1	Fraction		FIGNL1	SWSAP1	Fraction		p-value				FIGNL1	SWSAP1	Fraction	Exp1	Exp2	Exp3	Exp4	Exp5	Exp6
	-	-	Supernatant	3.4 ± 1.850, n=6		-	-	Supernatant	vs	-	-	ssDNA-bound		<0.0001				-	-	Supernatant	5.44529	3.33536	1.64254	5.97778	2.28561	2.00116
	+	-	Supernatant	36.3 ± 6.162, n=6		-	-	Supernatant	vs	+	-	Supernatant		<0.0001				+	-	Supernatant	35.2924	47.5405	34.5055	30.2505	38.0988	31.893
	+	+	Supernatant	21.2 ± 2.142, n=6		-	-	Supernatant	vs	+	-	ssDNA-bound		<0.0001				+	+	Supernatant	23.1392	22.6444	17.713	19.395	21.619	22.4257
	-	-	ssDNA-bound	96.6 ± 1.850, n=6		-	-	Supernatant	vs	+	+	Supernatant		<0.0001				-	-	ssDNA-bound	94.5547	96.6646	98.3575	94.0222	97.7144	97.9988
	+	-	ssDNA-bound	63.7 ± 6.162, n=6		-	-	Supernatant	vs	+	+	ssDNA-bound		<0.0001				+	-	ssDNA-bound	64.7076	52.4595	65.4945	69.7495	61.9012	68.107
	+	+	ssDNA-bound	78.8 ± 2.141, n=6		-	-	ssDNA-bound	vs	+	-	Supernatant		<0.0001				+	+	ssDNA-bound	76.8608	77.3556	82.287	80.605	78.381	77.5743
						-	-	ssDNA-bound	vs	+	-	ssDNA-bound		<0.0001
						-	-	ssDNA-bound	vs	+	+	Supernatant		<0.0001
						-	-	ssDNA-bound	vs	+	+	ssDNA-bound		<0.0001
						+	-	Supernatant	vs	+	-	ssDNA-bound		<0.0001
						+	-	Supernatant	vs	+	+	Supernatant		<0.0001
						+	-	Supernatant	vs	+	+	ssDNA-bound		<0.0001
						+	-	ssDNA-bound	vs	+	+	Supernatant		<0.0001
						+	-	ssDNA-bound	vs	+	+	ssDNA-bound		<0.0001
						+	+	Supernatant	vs	+	+	ssDNA-bound		<0.0001

## Sheet: Fig. 5f
Fig. 5f				Mann-Whitney test
	Swsap1	No. of RAD51 foci / nucleus		Swsap1		Swsap1		p-value		Spread	+/-	-/-
	+/-	133.8 ± 26.03, n=50		+/-	vs	-/-		<0.0001		1	206	16
	-/-	47.1 ± 23.78, n=52								2	122	32
										3	100	50
										4	138	34
										5	194	59
										6	113	87
										7	117	84
										8	157	28
										9	110	99
										10	144	79
										11	126	84
										12	112	37
										13	132	76
										14	128	31
										15	179	53
										16	127	19
										17	120	34
										18	135	28
										19	121	23
										20	129	32
										21	147	22
										22	136	30
										23	125	44
										24	146	22
										25	149	50
										26	117	53
										27	77	77
										28	193	36
										29	110	16
										30	143	53
										31	154	68
										32	161	61
										33	115	11
										34	106	45
										35	123	61
										36	185	25
										37	109	45
										38	131	29
										39	117	82
										40	135	46
										41	90	28
										42	125	15
										43	127	66
										44	137	32
										45	151	21
										46	115	51
										47	133	64
										48	119	67
										49	140	59
										50	164	58
										51		106
										52		21

## Sheet: Fig. 5g
Fig. 5g				Mann-Whitney test
	Swsap1	No. of DMC1 foci / nucleus		Swsap1		Swsap1		p-value		Spread	+/-	-/-
	+/-	120.0 ± 43.28, n=37		+/-	vs	-/-		<0.0001		1	142	49
	-/-	52.1 ± 26.88, n=49								2	176	116
										3	117	42
										4	69	56
										5	44	24
										6	49	10
										7	32	42
										8	149	44
										9	92	114
										10	113	64
										11	92	42
										12	137	37
										13	185	47
										14	173	44
										15	100	48
										16	54	77
										17	64	36
										18	148	38
										19	119	13
										20	116	43
										21	123	85
										22	104	83
										23	97	43
										24	125	54
										25	118	66
										26	117	52
										27	170	25
										28	176	39
										29	150	45
										30	79	88
										31	122	60
										32	86	29
										33	175	62
										34	203	67
										35	175	116
										36	147	41
										37	103	81
										38		21
										39		24
										40		10
										41		41
										42		54
										43		80
										44		46
										45		9
										46		101
										47		30
										48		79
										49		38

[truncated: 7 more sheets: Fig. 6a, Fig. 6b, Fig. S1i, Fig. S3, Fig. S4e, Fig. S5a, Fig. S5b]
